# Supplementary material for: Class 1 integrons and multiple mobile genetic elements in clinical isolates of the Klebsiella pneumoniae complex from a tertiary hospital in eastern China
Source: Front Microbiol. 2023 Mar 6;14:985102. doi: 10.3389/fmicb.2023.985102 (PMC10026359; doi:10.3389/fmicb.2023.985102)
Supplement: Supplementary file 1 [file Data_Sheet_1.zip]

Archive with 2 entries (2 files):
- Supplemental Dataset.pdf
- __MACOSX/._Supplemental Dataset.pdf
